# Supplementary material for: Cell-type-specific propagation of visual flicker
Source: Cell Rep. Author manuscript; Available in PMC 2024 Dec 16. (PMC7617239; doi:10.1016/j.celrep.2023.112492)
Supplement: Supplementary Materials [file EMS200285-supplement-Supplementary_Materials.zip]

Archive with 2 entries (2 files):
- 1-s2.0-S221112472300503X-mmc1.pdf
- 1-s2.0-S221112472300503X-mmc2.pdf
